# Supplementary material for: Polymer-Free Versus Biodegradable Polymer Drug-Eluting Stents in Coronary Artery Disease: Updated Systematic Review and Meta-Analysis of Clinical, Angiographic, and OCT Outcomes
Source: Biomedicines. 2025 Jun 14;13(6):1470. doi: 10.3390/biomedicines13061470 (PMC12190656; doi:10.3390/biomedicines13061470)
Supplement: Supplementary file 1 [file biomedicines-13-01470-s001.zip]

Archive with 1 entries (1 files):
- biomedicines-3663413-supplementary.pdf
